# Supplementary material for: Effects of Exergame-Based Interventions on Executive Functions and Motor Skills in Children with Autism Spectrum Disorder: A Systematic Review
Source: Sports (Basel). 2026 Apr 28;14(5):174. doi: 10.3390/sports14050174 (PMC13211195; doi:10.3390/sports14050174)
Supplement: Supplementary file 1 [file sports-14-00174-s001.zip]

Archive with 1 entries (1 files):
- sports-4222248-supplementary.pdf
